# Supplementary material for: Differences in the neural correlates of schizophrenia with positive and negative formal thought disorder in patients with schizophrenia in the ENIGMA dataset
Source: Mol Psychiatry. 2024 Apr 26;29(10):3086–96. doi: 10.1038/s41380-024-02563-z (PMC11449795; doi:10.1038/s41380-024-02563-z)
Supplement: Supplementary file 8 — Supplemental Table 4 [file 41380_2024_2563_MOESM8_ESM.xlsx]

## Sheet: FTDTot
Corrected Version			Original Version
L_frontalpole_surfavg	6.2401
L_temporalpole_surfavg	4.5174
R_lateralorbitofrontal_surfavg	4.9626
R_frontalpole_surfavg	4.7844
L_cuneus_thickavg	4.6928		L_pericalcarine_thickavg	5.0775
L_lingual_thickavg	5.6349		L_postcentral_thickavg	4.5824
L_pericalcarine_thickavg	5.8244		R_caudalanteriorcingulate_thickavg	5.0341
R_lingual_thickavg	4.9267		R_lateraloccipital_thickavg	4.7902
R_pericalcarine_thickavg	5.1344		R_pericalcarine_thickavg	4.7819
			R_rostralmiddlefrontal_thickavg	5.1474
			Left-Pallidum_Vol	-5.9208
			Right-Pallidum_Vol	-5.1007

## Sheet: FTDNeg
Corrected			Original
			R_lateraloccipital_surfavg	-4.5673
			L_caudalmiddlefrontal_thickavg	4.5918
			R_caudalanteriorcingulate_thickavg	5.4288
			R_rostralmiddlefrontal_thickavg	5.4804
			Left-Pallidum_Vol	-5.7265
			Right-Pallidum_Vol	-5.3028

## Sheet: FTDPos
Corrected Version			Original Version
L_inferiortemporal_surfavg	4.7257		L_entorhinal_surfavg	-4.214
L_lateralorbitofrontal_surfavg	5.0577		L_lingual_surfavg	-4.2903
L_medialorbitofrontal_surfavg	4.5797		L_middletemporal_surfavg	-4.0983
L_middletemporal_surfavg	4.6301		L_pericalcarine_surfavg	-4.8975
L_parsorbitalis_surfavg	4.9581		L_temporalpole_surfavg	4.4071
L_rostralmiddlefrontal_surfavg	4.3967		L_insula_surfavg	-4.301
L_superiorfrontal_surfavg	4.9343		R_entorhinal_surfavg	-4.2859
L_superiortemporal_surfavg	4.8046		R_inferiortemporal_surfavg	-4.8484
L_frontalpole_surfavg	7.644		R_lingual_surfavg	-5.5926
L_temporalpole_surfavg	6.3723		R_medialorbitofrontal_surfavg	-4.8118
L_insula_surfavg	4.517		R_middletemporal_surfavg	-4.4239
R_inferiortemporal_surfavg	4.5167		R_parahippocampal_surfavg	-4.3254
R_lateralorbitofrontal_surfavg	6.6693		R_parsorbitalis_surfavg	-4.0973
R_medialorbitofrontal_surfavg	5.369		R_pericalcarine_surfavg	-5.7464
R_middletemporal_surfavg	5.735		R_insula_surfavg	-5.9683
R_superiorfrontal_surfavg	4.978
R_superiortemporal_surfavg	5.5439
R_frontalpole_surfavg	5.155
R_temporalpole_surfavg	5.7543
LSurfArea	5.4549
RSurfArea	4.8804
L_cuneus_thickavg	5.3339		L_bankssts_thickavg	-6.9555
L_lingual_thickavg	6.0907		L_caudalanteriorcingulate_thickavg	-4.5833
L_pericalcarine_thickavg	5.4191		L_entorhinal_thickavg	-6.0826
R_lingual_thickavg	4.8111		L_fusiform_thickavg	-6.5509
R_pericalcarine_thickavg	4.4116		L_isthmuscingulate_thickavg	-5.6629
Left-Accumbens-area_Vol	4.2308		L_lateralorbitofrontal_thickavg	-5.6054
Right-Accumbens-area_Vol	5.0293		L_lingual_thickavg	4.7802
			L_medialorbitofrontal_thickavg	-4.1207
			L_middletemporal_thickavg	-4.6123
			L_parahippocampal_thickavg	-4.893
			L_pericalcarine_thickavg	7.3164
			L_posteriorcingulate_thickavg	-5.1226
			L_rostralanteriorcingulate_thickavg	-7.62
			L_superiortemporal_thickavg	-5.4326
			L_temporalpole_thickavg	-5.7543
			L_insula_thickavg	-6.1351
			R_bankssts_thickavg	-6.4841
			R_cuneus_thickavg	4.3383
			R_entorhinal_thickavg	-5.5285
			R_fusiform_thickavg	-5.8977
			R_inferiortemporal_thickavg	-5.7805
			R_lateraloccipital_thickavg	4.3557
			R_medialorbitofrontal_thickavg	-4.4344
			R_middletemporal_thickavg	-7.8956
			R_parahippocampal_thickavg	-4.6751
			R_pericalcarine_thickavg	7.27
			R_rostralanteriorcingulate_thickavg	-6.9045
			R_superiortemporal_thickavg	-6.1769
			R_temporalpole_thickavg	-6.4749
			R_insula_thickavg	-4.8819
